# Supplementary material for: Does variability of footfall kinematics correlate with dynamic stability of the centre of mass during walking?
Source: PLoS One. 2019 May 31;14(5):e0217460. doi: 10.1371/journal.pone.0217460 (PMC6544240; doi:10.1371/journal.pone.0217460)
Supplement: S1 Table — (XLSX) [file pone.0217460.s001.xlsx]

## Sheet: Data_SEM
Subject	SubID	Condition	ZCV_ST	ZCV_SW	ZCV_SL	ZLyE
1	ASDF_98	har20	-0.472747	-0.462955	-0.568977	-0.249305
1	ASDF_98	har40	-0.749	-0.645684	-0.360459	-0.733205
1	ASDF_98	normg	-0.934965	-0.437633	0.490786	-0.990603
1	ASDF_98	wei20	-1.10955	0.278795	-1.2747	0.0646329
1	ASDF_98	wei40	-0.626	0.100964	-0.23752	0.0293056
2	BAPO_90	har20	-0.0968317	-1.08756	0.065214	0.189875
2	BAPO_90	har40	0.612909	-1.31689	0.908016	0.175588
2	BAPO_90	normg	-1.05871	-0.55167	-0.843259	-0.961159
2	BAPO_90	wei20	-0.322028	0.381211	-1.12013	-0.40055
2	BAPO_90	wei40	-0.646672	0.508478	-0.487158	0.204709
3	BIER_66	har20	-0.978954	-1.39948	-0.732601	0.167933
3	BIER_66	har40	-0.851954	-1.57332	-0.129016	0.334082
3	BIER_66	normg	-1.31661	-0.21873	-0.33103	0.19293
3	BIER_66	wei20	-0.192941	-0.66103	0.106198	1.26151
3	BIER_66	wei40	0.0856973	-0.0691632	0.94731	1.18403
4	BUBU_12	har20	-0.086296	-0.85437	0.500832	0.160622
4	BUBU_12	har40	0.142399	-0.764175	0.287356	-0.72562
4	BUBU_12	normg	0.878367	0.194505	2.12726	0.0547049
4	BUBU_12	wei20	0.750515	0.272179	1.03121	0.270955
4	BUBU_12	wei40	1.36222	-0.588717	1.48845	0.495883
5	EDOS_67	har20	0.942727	0.209765	1.37881	2.34114
5	EDOS_67	normg	-0.905966	0.359015	-0.933433	0.511316
6	FATZ_51	har20	0.619279	-0.965594	-0.305933	-0.912463
6	FATZ_51	har40	-0.762677	-1.18724	0.00119455	-0.945988
6	FATZ_51	normg	1.16159	1.04562	0.097364	-0.218359
6	FATZ_51	wei20	-0.534727	0.446683	-0.776585	0.240801
6	FATZ_51	wei40	-0.618849	0.355349	-0.685401	0.709745
7	FUFI_17	har20	0.0540463	0.446373	-0.166862	-1.28548
7	FUFI_17	normg	0.712448	1.01898	0.76586	0.405925
8	LAST_20	har20	0.34912	-0.927829	-0.239691	-0.570443
8	LAST_20	har40	1.30667	-0.825528	0.422468	0.344915
8	LAST_20	normg	-0.360798	-0.917338	-0.516325	-2.14568
8	LAST_20	wei20	-0.976777	-0.335657	-0.951652	0.465058
8	LAST_20	wei40	-0.152737	-0.49418	-0.391016	0.106992
9	LIDL_00	har20	-0.318593	-0.157253	-0.251994	-1.31331
9	LIDL_00	har40	1.22587	0.0876802	-0.547122	-0.97661
9	LIDL_00	normg	-0.433712	-0.496288	1.66876	-0.492527
9	LIDL_00	wei20	0.944773	0.652975	0.980064	0.563496
9	LIDL_00	wei40	0.938932	0.96443	1.92494	0.464575
10	MAGS_01	har20	-0.180645	0.191442	-0.203096	-0.7248
10	MAGS_01	normg	-0.103168	0.902291	0.316181	0.00601222
10	MAGS_01	wei20	0.710593	1.61158	0.211717	-0.889342
10	MAGS_01	wei40	0.757188	0.906792	0.134023	-0.450306
11	MILO_31	har20	2.25004	-0.300823	-0.16159	-0.766799
11	MILO_31	normg	-0.573971	1.30251	-0.856269	-0.959655
11	MILO_31	wei20	-0.510765	1.99179	-0.934826	0.632454
11	MILO_31	wei40	-0.454881	1.22903	-0.493531	-0.1741
12	NANU_78	har20	-0.957645	-0.62811	-0.785929	-1.03062
12	NANU_78	har40	-0.287891	-0.85505	-0.131457	0.56358
12	NANU_78	normg	-1.19036	-0.288182	-1.22016	0.58368
12	NANU_78	wei20	-1.12011	0.230605	-1.49764	0.915064
12	NANU_78	wei40	-0.968207	0.512861	-1.42933	0.814818
13	NUBI_33	har20	0.414306	-1.33562	0.150216	0.078501
13	NUBI_33	normg	1.36792	-0.748421	2.00767	0.110113
13	NUBI_33	wei20	0.364144	-0.518973	1.6453	1.57044
14	NUMB_05	har20	-0.792231	-0.747055	-0.534146	0.401436
14	NUMB_05	har40	-0.340779	-0.879835	-0.294722	0.450629
14	NUMB_05	normg	-0.028644	-0.955343	0.651356	0.16875
14	NUMB_05	wei20	0.872345	0.926679	0.591014	1.0781
15	ORTE_07	har20	-0.412204	-0.514333	-0.588826	-0.177046
15	ORTE_07	har40	-0.762196	-0.459092	0.0109813	-0.43197
15	ORTE_07	normg	-1.40731	0.170572	-1.02585	0.34325
15	ORTE_07	wei20	-1.62334	-0.330702	-1.09242	0.435732
15	ORTE_07	wei40	-1.29946	0.318463	-1.1772	-0.649208
16	POLE_25	har20	-1.07574	-0.535756	-1.34417	-0.373888
16	POLE_25	har40	-0.123714	-1.11688	-0.614646	0.312158
16	POLE_25	normg	0.161751	-0.549917	-0.0584431	-1.46281
16	POLE_25	wei20	-0.739498	0.802532	-0.801486	0.567291
16	POLE_25	wei40	-0.827738	0.346518	-0.816196	1.42385
17	SIBO_03	har20	-0.358137	-0.663073	-0.365075	-0.513219
17	SIBO_03	har40	1.51268	-0.908883	0.290922	-0.137066
17	SIBO_03	normg	0.111678	-0.897173	0.0325748	0.193382
17	SIBO_03	wei20	-0.061401	-0.381986	-0.146778	-0.968792
17	SIBO_03	wei40	1.26546	-0.325947	0.474396	-0.583843
18	SKRU_71	har20	-1.16095	-0.654285	-1.45683	-0.373269
18	SKRU_71	har40	-0.956237	-1.00527	-0.87284	-0.4597
18	SKRU_71	normg	-1.78746	0.522861	-1.33585	0.514806
18	SKRU_71	wei20	-1.18735	0.290045	-1.2946	1.77456
19	STOF_05	har20	0.954334	-0.089215	0.651358	-0.704821
19	STOF_05	har40	2.2961	0.563557	1.63358	-0.342326
19	STOF_05	normg	0.443895	0.896204	0.679215	-1.23926
19	STOF_05	wei20	0.042573	0.576505	0.47851	-0.231242
19	STOF_05	wei40	0.357727	-0.200085	0.906041	-0.45068
20	VOGL_69	har20	-0.364398	-0.506275	-0.627198	-2.00707
20	VOGL_69	har40	0.0173142	-0.0955981	-0.329457	-0.82324
20	VOGL_69	normg	-0.113205	0.176228	-0.147633	-0.294941
20	VOGL_69	wei20	0.108799	-0.288687	-0.26014	-0.384646
20	VOGL_69	wei40	0.126121	-0.96917	0.344965	-3.08614

## Sheet: Data_ANOVA
Subject	Sub_ID	Condition	CV_ST	CV_SW	CV_SL	LyE
1	ASDF_98	har20	0.0159031	0.16464	0.0347978	0.00996369
1	ASDF_98	har40	0.0144062	0.15071	0.0369513	0.00914139
1	ASDF_98	normg	0.0133984	0.16657	0.0457424	0.00870399
1	ASDF_98	wei20	0.0124524	0.221186	0.0275095	0.0104972
1	ASDF_98	wei40	0.0150727	0.20763	0.0382209	0.0104371
2	BAPO_90	har20	0.0179402	0.117025	0.0413474	0.01071
2	BAPO_90	har40	0.0217861	0.0995418	0.0500513	0.0106857
2	BAPO_90	normg	0.0127279	0.157877	0.0319652	0.00875402
2	BAPO_90	wei20	0.0167199	0.228994	0.0291058	0.00970668
2	BAPO_90	wei40	0.0149607	0.238696	0.0356428	0.0107352
3	BIER_66	har20	0.0131601	0.0932456	0.033108	0.0106727
3	BIER_66	har40	0.0138483	0.0799931	0.0393415	0.010955
3	BIER_66	normg	0.0113304	0.183258	0.0372552	0.0107152
3	BIER_66	wei20	0.0174194	0.14954	0.0417706	0.0125311
3	BIER_66	wei40	0.0189293	0.19466	0.0504572	0.0123994
4	BUBU_12	har20	0.0179973	0.134801	0.0458462	0.0106603
4	BUBU_12	har40	0.0192365	0.141677	0.0436415	0.00915428
4	BUBU_12	normg	0.0232246	0.21476	0.062643	0.0104803
4	BUBU_12	wei20	0.0225318	0.220682	0.0513236	0.0108478
4	BUBU_12	wei40	0.0258466	0.155053	0.0560458	0.01123
5	EDOS_67	har20	0.0235734	0.215924	0.0549135	0.0143657
5	EDOS_67	har40	0.0267985	0.194619	0.0647425	0.0122247
5	EDOS_67	normg	0.0135556	0.227302	0.0310339	0.0112562
5	EDOS_67	wei20	0.0163689	0.398573	0.0363637	0.0145201
5	EDOS_67	wei40	0.0200731		0.0407735	0.0152629
6	FATZ_51	har20	0.0218207	0.126322	0.0375144	0.00883677
6	FATZ_51	har40	0.014332	0.109425	0.0406862	0.0087798
6	FATZ_51	normg	0.0247594	0.279644	0.0416794	0.0100163
6	FATZ_51	wei20	0.0155673	0.233985	0.0326537	0.0107965
6	FATZ_51	wei40	0.0151114	0.227022	0.0335954	0.0115934
7	FUFI_17	har20	0.0187578	0.233961	0.0389506	0.00820289
7	FUFI_17	normg	0.0223255	0.277613	0.0485832	0.0110771
7	FUFI_17	wei20	0.0179746		0.0382539	0.00924879
7	FUFI_17	wei40	0.0253223		0.0533893	0.0100866
8	LAST_20	har20	0.0203567	0.129201	0.0381985	0.00941797
8	LAST_20	har40	0.0255455	0.137	0.0450369	0.0109735
8	LAST_20	normg	0.0165098	0.130001	0.0353416	0.00674114
8	LAST_20	wei20	0.0131719	0.174344	0.0308457	0.0111776
8	LAST_20	wei40	0.0176372	0.16226	0.0366357	0.0105692
9	LIDL_00	har20	0.0167385	0.187945	0.0380714	0.0081556
9	LIDL_00	har40	0.0251077	0.206617	0.0350235	0.00872777
9	LIDL_00	normg	0.0161147	0.162099	0.0579078	0.00955038
9	LIDL_00	wei20	0.0235845	0.249711	0.0507954	0.0113449
9	LIDL_00	wei40	0.0235528	0.273454	0.0605535	0.0111768
10	MAGS_01	har20	0.017486	0.214527	0.0385764	0.00915567
10	MAGS_01	normg	0.0179058	0.268717	0.0439392	0.0103976
10	MAGS_01	wei20	0.0223155	0.322789	0.0428604	0.00887606
10	MAGS_01	wei40	0.022568	0.26906	0.042058	0.00962212
11	MILO_31	har20	0.0306575	0.177	0.0390051	0.0090843
11	MILO_31	har40	0.0332202	0.165286	0.046091	0.00886454
11	MILO_31	normg	0.0153546	0.299227	0.0318308	0.00875658
11	MILO_31	wei20	0.0156971	0.351774	0.0310195	0.0114621
11	MILO_31	wei40	0.0159999	0.293626	0.035577	0.0100915
12	NANU_78	har20	0.0132755	0.15205	0.0325572	0.00863599
12	NANU_78	har40	0.0169048	0.134749	0.0393163	0.011345
12	NANU_78	normg	0.0120145	0.177964	0.0280727	0.0113792
12	NANU_78	wei20	0.0123952	0.217512	0.0252071	0.0119423
12	NANU_78	wei40	0.0132183	0.23903	0.0259125	0.011772
13	NUBI_33	har20	0.0207099	0.0981142	0.0422252	0.0105207
13	NUBI_33	normg	0.0258774	0.142878	0.061408	0.0105745
13	NUBI_33	wei20	0.0204381	0.16037	0.0576656	0.013056
13	NUBI_33	wei40	0.0329505	0.175004		0.0110664
14	NUMB_05	har20	0.0141719	0.142982	0.0351575	0.0110695
14	NUMB_05	har40	0.0166183	0.13286	0.0376302	0.0111531
14	NUMB_05	normg	0.0183097	0.127104	0.0474007	0.0106741
14	NUMB_05	wei20	0.023192	0.270577	0.0467775	0.0122194
14	NUMB_05	wei40		0.218492	0.0555692	0.0119289
15	ORTE_07	har20	0.0162312	0.160723	0.0345928	0.0100865
15	ORTE_07	har40	0.0143347	0.164935	0.0407873	0.00965328
15	ORTE_07	normg	0.0108389	0.212936	0.0300795	0.0109706
15	ORTE_07	wei20	0.00966823	0.174722	0.029392	0.0111278
15	ORTE_07	wei40	0.0114233	0.22421	0.0285164	0.00928413
16	POLE_25	har20	0.0126356	0.15909	0.026792	0.00975198
16	POLE_25	har40	0.0177945	0.114789	0.0343262	0.0109178
16	POLE_25	normg	0.0193414	0.158011	0.0400703	0.00790155
16	POLE_25	wei20	0.0144577	0.261112	0.0323966	0.0113513
16	POLE_25	wei40	0.0139795	0.226349	0.0322447	0.0128069
17	SIBO_03	har20	0.0165242	0.149384	0.0369036	0.00951522
17	SIBO_03	har40	0.0266619	0.130645	0.0436783	0.0101544
17	SIBO_03	normg	0.01907	0.131538	0.0410103	0.010716
17	SIBO_03	wei20	0.0181322	0.170813	0.039158	0.00874105
17	SIBO_03	wei40	0.0253222	0.175085	0.0455732	0.0093952
18	SKRU_71	har20	0.0121738	0.150054	0.0256285	0.00975303
18	SKRU_71	har40	0.0132832	0.123298	0.0316597	0.00960616
18	SKRU_71	normg	0.0087789	0.239792	0.026878	0.0112622
18	SKRU_71	wei20	0.0120308	0.222044	0.027304	0.0134029
18	SKRU_71	wei40	0.012413	0.206332	0.0298571
19	STOF_05	har20	0.0236363	0.193132	0.0474007	0.00918962
19	STOF_05	har40	0.0309071	0.242895	0.0575446	0.00980562
19	STOF_05	normg	0.0208703	0.268253	0.0476884	0.00828144
19	STOF_05	wei20	0.0186956	0.243882	0.0456157	0.00999438
19	STOF_05	wei40	0.0204034	0.18468	0.0500309	0.00962149
20	VOGL_69	har20	0.0164903	0.161338	0.0341965	0.00697669
20	VOGL_69	har40	0.0185587	0.192645	0.0372714	0.00898839
20	VOGL_69	normg	0.0178514	0.213367	0.0391492	0.00988614
20	VOGL_69	wei20	0.0190544	0.177925	0.0379873	0.0097337
20	VOGL_69	wei40	0.0191483	0.12605	0.0442365
